# Supplementary material for: Novel approach to study the perception of animacy in dogs
Source: PLoS One. 2017 May 4;12(5):e0177010. doi: 10.1371/journal.pone.0177010 (PMC5417633; doi:10.1371/journal.pone.0177010)
Supplement: S1 Dataset — (XLSX) [file pone.0177010.s001.xlsx]

## Sheet: Subjects
ID number of subjects	Breed	Age (year)	Sex		Observation 1	Observation 2	Test phase - UMOs		Experimenter	Side of chasing UMO		Explanations
1	mixed	5	female		Independent	Chasing	CH-1	IND-1	E2	L		Observation
2	mixed	5	female		Independent	Chasing	CH-1	IND-1	E2	R		Independent	UMOs demonstrated an independent movement during the given observation trial
3	malinois	4.5	female		Chasing	Independent	CH-2	IND-2	E1	L		Chasing	UMOs demonstrated a chasing pattern during the given observation trial
4	mixed	6	male		Chasing	Independent	CH-1	IND-1	E2	L
5	pekingese	9	male		Independent	Chasing	CH-2	IND-2	E1	R		Test phase - UMOs	The UMOs that were placed in the room from the independent and chasing events in the Test phase
6	border collie	9	female		Independent	Chasing	CH-2	IND-2	E1	L		CH-1	Chasing (the chasee - UMO 1)
7	miniature poodle	5	male		Chasing	Independent	CH-1	IND-1	E2	L		CH-2	Chasing (the chaser - UMO 2)
8	mixed	7	male		Chasing	Independent	CH-1	IND-1	E1	R		IND-1	Independent (UMO 1)
9	mixed	6	female		Independent	Chasing	CH-1	IND-1	E1	R		IND-2	Independent (UMO 2)
10	mixed (pumi)	2	female		Independent	Chasing	CH-2	IND-2	E2	R
11	mixed	5.5	male		Indep	Chasing	CH-2	IND-2	E1	L		Experimenter	The experimenter who attached the ball to the UMO from the chasing event in the Test phase
12	american pit bull terrier	5.5	female		Chasing	Independent	CH-1	IND-1	E1	L
13	pembroke welsh corgi	1	male		Indep	Chasing	CH-1	IND-1	E1	R		Side of chasing UMO	The side to which the UMO from the chasing event was placed in the Test phase
14	mixed	2	female		Chasing	Independent	CH-2	IND-2	E2	L		L	Left
15	boxer	1.5	female		Chasing	Independent	CH-2	IND-2	E2	R		R	Right
16	mixed	5	male		Independent	Chasing	CH-2	IND-2	E2	R
17	mixed	13	male		Chasing	Independent	CH-2	IND-2	E1	L		Age
18	mopsz	4	female		Chasing	Independent	CH-1	IND-1	E2	R		Mean	4.96391
19	mixed	1.5	female		Chasing	Independent	CH-1	IND-1	E1	R		SD	2.99347
20	american pit bull terrier	7	female		Independent	Chasing	CH-1	IND-1	E1	R
21	mudi		female		Chasing	Independent	CH-2	IND-2	E2	R
22	schnauzer	7	female		Independent	Chasing	CH-1	IND-1	E2	L
23	border collie	1.17	male		Chasing	Independent	CH-2	IND-2	E1	R
24	hungarian vizsla	1.5	female		Independent	Chasing	CH-2	IND-2	E2	L
Excluded											Reason of exclusion
E1	pit bull terrier	2	female		Independent	Chasing	CH-1	IND-1	E2	L	excluded due to technical problems (in the middle of the chasing event the battery of one of the UMO got discharged)
E2	mixed	2	female		Chasing	Independent	CH-2	IND-2	E1	L	during the independent event the UMOs crashed into each other
E3	mixed	1.5	female		Independent	Chasing	CH-2	IND-2	E2	R	dog was too afraid of the UMOs
E4	mixed	4	female		Chasing	Independent					dog was too afraid of the UMOs
E5	golden retriever	1.17	male		Chasing	Independent	CH-1	IND-1	E2	R	more than three collisions with the obstacles (obstacle moved more than 0.5 m)
E6	beagle	1.4	female		Chasing	Independent	CH-1	IND-1	E1	R	owner influenced the dog's behaviour in the Test phase
E7	mixed	6	female		Independent	Chasing	CH-1	IND-1	E1	R	more than three collisions with the obstacles (obstacle moved more than 0.5 m)
E8	german shepherd	3.5	male		Chasing	Independent	CH-2	IND-2	E2	R	during the 1 min the dog did not approach either of the UMOs in the Test phase
E9	mixed	10.5	female		Independent	Chasing	CH-1	IND-1	E2	L	during the 1 min the dog did not approach either of the UMOs in the Test phase
E10	hungarian vizsla	2	female		Chasing	Independent	CH-2	IND-2	E1	R	during the 1 min the dog did not approach either of the UMOs in the Test phase
E11	border collie	3	female		Independent	Chasing	CH-2	IND-2	E2	L	the dog looked the demonstration of the chasing and the independent patterns less, than 20% of the total time of the pattern

## Sheet: Data
Observation phase - duration of looking (%)
Duration of looking at the events (%)						Explanations
ID	Trial order	Chasing	Independent			Trial order
1	1	51.1429	55.9072			1	The independent event was demonstrated in the first observation trial
2	1	97.6048	85.9956			2	The chasing event was demonstrated in the first observation trial
3	2	80.8955	74.2004
4	2	73.5385	80.0759			From chase	The UMO from the chasing event that was present in the Test phase
5	1	70.3364	65.0206			1	Chasee - the UMO that is chased
6	1	85.7988	68.8525			2	Chaser - the UMO that chased the other
7	2	60	63.9738
8	2	91.4634	75.1566			Moves first	The UMO that started to move first in the Test phase when they approached the dog
9	1	44.6945	70.614			1	The UMO from the independent event
10	1	93.6782	94.1748			2	The UMO from the chasing event
11	1	90.184	83.6777			3	Started to move at the same time
12	2	92.9231	71.5278			4	Neither of them moved
13	1	31.3253	58.5263
14	2	54.0299	65.4267			Stops last	The UMO that stopped last in the Test phase after approaching the dog
15	2	87.9747	69.0323			1	The UMO from the independent event
16	1	71.261	75.7384			2	The UMO from the chasing event
17	2	33.3333	31.5011			3	Started to move at the same time
18	2	94.0594	79.2952			4	Neither of them moved
19	2	97.5275	90.0433
20	1	67.0561	86.9822			Closer	The UMO that was closer to the dog in the Test phase after approaching the dog
21	2	88.1356	70.2703			1	The UMO from the independent event
22	1	95.2381	71.6484			2	The UMO from the chasing event
23	2	78.5523	72.1739			3	They were at the same distance
24	1	96.1652	94.6281
Test phase
Latencies of first approach/touch/grab (from the moment the owner released the dog) - if the dog did not approach/touch/grab any of the UMOs/balls, the maximum trial time is written
ID	Trial order	From Chase	Moves first	Stops last	Closer	Approach_Chase	Approach_Indep	Touch_Chase	Touch_Indep	Grab_Chase	Grab_Indep
1	1	1	2	2	3	1.4	8	2.6	8.8	51.6	51.6		Coloured background represents the occasions when the maximum trial time was used
2	1	1	4	4	3	1	6.6	1.6	7.4	2.2	8
3	2	2	2	2	2	1.2	36.4	2	36.4	3	36.4
4	2	1	3	1	1	7	31.8	26.6	33	60	60
5	1	2	1	1	3	5.4	16	6.8	17.6	59.4	59.4
6	1	2	2	2	3	1.4	10.8	4	12	60	60
7	2	1	3	1	1	0.8	4.6	1.4	5.2	1.8	18.4
8	2	1	1	1	3	3.8	0.8	4.2	1.2	5.6	21
9	1	1	1	1	3	3	0.8	4.2	1.2	4.2	27
10	1	2	2	2	2	3.2	58	4.6	60	27	60
11	1	2	1	1	3	1.2	11	20.4	47.8	41.4	60
12	2	1	2	2	3	0.6	4.4	1.2	4.8	2.6	29.4
13	1	1	1	2	3	0.8	11.6	1.6	12	4.2	12.6
14	2	2	2	2	3	26	42	31.4	60	60	60
15	2	2	1	2	2	2.2	60	8.4	60	15	60
16	1	2	3	2	3	3.8	23.8	6	26.4	60	60
17	2	2	2	2	1	30.8	60	40.4	60	60	60
18	2	1	2	1	1	16	1.4	16.8	3.2	60	60
19	2	1	3	1	3	6	2.2	7	3.6	38	4.2
20	1	1	2	1	3	1.2	5	1.8	5.8	2.4	60
21	2	2	1	1	2	0.8	4.8	1.4	5.4	2	60
22	1	1	2	1	3	22.2	40.6	25	60	55.4	60
23	2	2	2	1	3	4.6	20	7	22	7.8	23.8
24	1	2	3	1	3	17	47.2	20.4	49.4	60	60
First approach/touch/grab of the UMOs/balls
ID	Trial order	First Approach	First Choice	First Grab
1	1	1	1	2		0	Approached/chose/grabbed first the UMO (or ball) from the independent event
2	1	1	1	1		1	Approached/chose/grabbed first the UMO (or ball) from the chasing event
3	2	1	1	1		2	Did not approach/choose/grabbed any of the UMOs (or balls)
4	2	1	1	2
5	1	1	1	2
6	1	1	1	2
7	2	1	1	1
8	2	0	0	1
9	1	0	0	1
10	1	1	1	1
11	1	1	1	1
12	2	1	1	1
13	1	1	1	1
14	2	1	1	2
15	2	1	1	1
16	1	1	1	2
17	2	1	1	2
18	2	0	0	2
19	2	0	0	0
20	1	1	1	1
21	2	1	1	1
22	1	1	1	1
23	2	1	1	1
24	1	1	1	2
